# Supplementary material for: HPLC-ESI-HRMS/MS-Based Metabolite Profiling and Bioactivity Assessment of Catharanthus roseus
Source: Plants (Basel). 2025 Aug 2;14(15):2395. doi: 10.3390/plants14152395 (PMC12348932; doi:10.3390/plants14152395)
Supplement: Supplementary file 1 [file plants-14-02395-s001.zip]

Archive with 1 entries (1 files):
- plants-3738023-supplementary.pdf
